# Supplementary material for: Solubilized β-Glucan Supplementation in C57BL/6J Mice Dams Augments Neurodevelopment and Cognition in the Offspring Driven by Gut Microbiome Remodeling
Source: Foods. 2024 Sep 28;13(19):3102. doi: 10.3390/foods13193102 (PMC11476385; doi:10.3390/foods13193102)
Supplement: Supplementary file 1 [file foods-13-03102-s001.zip]

Archive with 1 entries (1 files):
- foods-3224732-supplementary.pdf
